# Supplementary material for: Enantioseparation of Proton Pump Inhibitors by HPLC on Polysaccharide-Type Stationary Phases: Enantiomer Elution Order Reversal, Thermodynamic Characterization, and Hysteretic Effect
Source: Int J Mol Sci. 2025 Jul 25;26(15):7217. doi: 10.3390/ijms26157217 (PMC12346594; doi:10.3390/ijms26157217)
Supplement: Supplementary file 1 [file ijms-26-07217-s001.zip]

Archive with 1 entries (1 files):
- ijms-3716787-supplementary.pdf
